# Supplementary material for: Evolutionary acquisition of promoter-associated non-coding RNA (pancRNA) repertoires diversifies species-dependent gene activation mechanisms in mammals
Source: BMC Genomics. 2017 Apr 7;18:285. doi: 10.1186/s12864-017-3662-1 (PMC5383967; doi:10.1186/s12864-017-3662-1)
Supplement: Supplementary file 1 — Directional RNA-seq used in this study. (XLS 63 kb) [file 12864_2017_3662_MOESM1_ESM.xls]

## Sheet: Supplemental Table S1
Table S1. Directional RNA-seq used in this study.
Species	Tissue	Reference	URL	Read Length (nt)	# Raw readsb	# Valid readsb	(%)c	# Mapped readsd	(%)e	# Uniquely mapped readsf	(%)g	Strandnessh
Chimpanzee	Cerebral Cortex (n=1)	Uesaka et al., 2014	ftp://ftp.ddbj.nig.ac.jp/ddbj_database/dra/fastq/DRA000/DRA000860/DRX002691	100	75012641	71196725	0.949	62660605	0.88	57036267	0.8011	0.967
Chimpanzee	Cerebral Cortex (n=2)	Uesaka et al., 2014	ftp://ftp.ddbj.nig.ac.jp/ddbj_database/dra/fastq/DRA000/DRA000860/DRX002692	100	77141984	73114615	0.948	64262655	0.879	58439377	0.7993	0.968
Chimpanzee	Cerebral Cortex (n=3)	This manuscript	ftp://ftp.ddbj.nig.ac.jp/ddbj_database/dra/fastq/DRA003/DRA003228/DRX028557	76	150132652	140684461	0.937	125404297	0.891	113505310	0.8068	0.926
Chimpanzee	Cerebral Cortex (n=4)	This manuscript	ftp://ftp.ddbj.nig.ac.jp/ddbj_database/dra/fastq/DRA003/DRA003228/DRX028558	50	198660786	185044719	0.931	170686551	0.922	150481677	0.8132	0.898
Chimpanzee	Cerebellum (n=1)	Uesaka et al., 2014	ftp://ftp.ddbj.nig.ac.jp/ddbj_database/dra/fastq/DRA000/DRA000860/DRX002693	100	76342191	72412322	0.949	64107107	0.885	59594686	0.823	0.932
Chimpanzee	Cerebellum (n=2)	Uesaka et al., 2014	ftp://ftp.ddbj.nig.ac.jp/ddbj_database/dra/fastq/DRA000/DRA000860/DRX002694	100	76081033	72404439	0.952	64178888	0.886	59560160	0.8226	0.933
Chimpanzee	Heart (n=1)	This manuscript	ftp://ftp.ddbj.nig.ac.jp/ddbj_database/dra/fastq/DRA003/DRA003228/DRX028559	50	182261526	168421525	0.924	156252434	0.928	121490883	0.7214	0.973
Chimpanzee	Heart (n=2)	This manuscript	ftp://ftp.ddbj.nig.ac.jp/ddbj_database/dra/fastq/DRA003/DRA003228/DRX028560	50	172682050	159865447	0.926	148910355	0.931	116363203	0.7279	0.973
Chimpanzee	Heart (n=3)	This manuscript	ftp://ftp.ddbj.nig.ac.jp/ddbj_database/dra/fastq/DRA003/DRA003228/DRX028561	50	153616605	143146155	0.932	132769168	0.928	106635802	0.7449	0.97
Chimpanzee	Heart (n=4)	This manuscript	ftp://ftp.ddbj.nig.ac.jp/ddbj_database/dra/fastq/DRA003/DRA003228/DRX028562	50	172129601	159985054	0.929	148860939	0.93	119900136	0.7494	0.967
Chimpanzee	Kidney (n=1)	Peng et al., 2014	Data from NHP reference transcriptome resource (http://nhprtr.org)	101	69204269	63801245	0.922	55073435	0.863	50737584	0.7952	0.969
Chimpanzee	Kidney (n=2)	Peng et al., 2014	Data from NHP reference transcriptome resource (http://nhprtr.org)	101	47285536	43925321	0.929	38143827	0.868	35213809	0.8017	0.965
Chimpanzee	Liver (n=1)	Peng et al., 2014	Data from NHP reference transcriptome resource (http://nhprtr.org)	101	25050505	23238657	0.928	19640598	0.845	17979578	0.7737	0.956
Chimpanzee	Liver (n=2)	Peng et al., 2014	Data from NHP reference transcriptome resource (http://nhprtr.org)	101	26736656	24779948	0.927	20744093	0.837	19007358	0.767	0.958
Macaque	Cerebral Cortex (n=1)	This manuscript	ftp://ftp.ddbj.nig.ac.jp/ddbj_database/dra/fastq/DRA000/DRA000861/DRX002701	100	76074284	72341454	0.951	59951525	0.829	51971253	0.7184	0.988
Macaque	Cerebral Cortex (n=2)	This manuscript	ftp://ftp.ddbj.nig.ac.jp/ddbj_database/dra/fastq/DRA000/DRA000861/DRX002702	50	272056320	227840845	0.837	201824544	0.886	174613505	0.7664	0.978
Macaque	Cerebellum (n=1)	This manuscript	ftp://ftp.ddbj.nig.ac.jp/ddbj_database/dra/fastq/DRA000/DRA000861/DRX002703	50	232575935	201001979	0.864	182131497	0.906	165144558	0.8216	0.962
Macaque	Cerebellum (n=2)	This manuscript	ftp://ftp.ddbj.nig.ac.jp/ddbj_database/dra/fastq/DRA000/DRA000861/DRX002704	50	241173391	208583939	0.865	189016875	0.906	171334356	0.8214	0.961
Macaque	Heart (n=1)	Merkin et al., 2012	ftp://ftp-trace.ncbi.nlm.nih.gov/sra/sra-instant/reads/ByRun/sra/SRR/SRR594/SRR594448/SRR594448.sra	40	35248042	29370416	0.833	26329604	0.896	21023351	0.7158	0.976
Macaque	Heart (n=2)	Merkin et al., 2012	ftp://ftp-trace.ncbi.nlm.nih.gov/sra/sra-instant/reads/ByRun/sra/SRR/SRR594/SRR594457/SRR594457.sra	80	109193093	99169204	0.908	90299167	0.911	79574651	0.8024	0.989
Macaque	Heart (n=3)	Merkin et al., 2012	ftp://ftp-trace.ncbi.nlm.nih.gov/sra/sra-instant/reads/ByRun/sra/SRR/SRR594/SRR594466/SRR594466.sra	40	36101619	31669553	0.877	28251878	0.892	22771079	0.719	0.985
Macaque	Kidney (n=1)	Merkin et al., 2012	ftp://ftp-trace.ncbi.nlm.nih.gov/sra/sra-instant/reads/ByRun/sra/SRR/SRR594/SRR594449/SRR594449.sra	40	31891747	27527410	0.863	23835660	0.866	19542632	0.7099	0.984
Macaque	Kidney (n=2)	Merkin et al., 2012	ftp://ftp-trace.ncbi.nlm.nih.gov/sra/sra-instant/reads/ByRun/sra/SRR/SRR594/SRR594458/SRR594458.sra	80	108637672	100348848	0.924	90028805	0.897	81025752	0.8074	0.989
Macaque	Kidney (n=3)	Merkin et al., 2012	ftp://ftp-trace.ncbi.nlm.nih.gov/sra/sra-instant/reads/ByRun/sra/SRR/SRR594/SRR594467/SRR594467.sra	40	40389069	35291681	0.874	30623422	0.868	26956916	0.7638	0.977
Macaque	Liver (n=1)	Merkin et al., 2012	ftp://ftp-trace.ncbi.nlm.nih.gov/sra/sra-instant/reads/ByRun/sra/SRR/SRR594/SRR594450/SRR594450.sra	40	28555788	24426241	0.855	20620967	0.844	18091129	0.7406	0.931
Macaque	Liver (n=2)	Merkin et al., 2012	ftp://ftp-trace.ncbi.nlm.nih.gov/sra/sra-instant/reads/ByRun/sra/SRR/SRR594/SRR594459/SRR594459.sra	80	113094939	104559333	0.925	95061998	0.909	85848577	0.8211	0.981
Macaque	Liver (n=3)	Merkin et al., 2012	ftp://ftp-trace.ncbi.nlm.nih.gov/sra/sra-instant/reads/ByRun/sra/SRR/SRR594/SRR594468/SRR594468.sra	40	26700682	22839833	0.855	19216226	0.841	16875095	0.7388	0.947
Marmoset	Cerebral Cortex (n=1)	Cortez et al., 2014	ftp://ftp-trace.ncbi.nlm.nih.gov/sra/sra-instant/reads/ByRun/sra/SRR/SRR975/SRR975174/SRR975174.sra	100	36544979	34049298	0.932	27997099	0.822	26505853	0.7785	0.987
Marmoset	Cerebral Cortex (n=2)	Cortez et al., 2014	ftp://ftp-trace.ncbi.nlm.nih.gov/sra/sra-instant/reads/ByRun/sra/SRR/SRR975/SRR975175/SRR975175.sra	100	26093403	24080926	0.923	20450593	0.849	19165202	0.7959	0.978
Marmoset	Cerebellum (n=1)	Cortez et al., 2014	ftp://ftp-trace.ncbi.nlm.nih.gov/sra/sra-instant/reads/ByRun/sra/SRR/SRR975/SRR975176/SRR975176.sra	100	38437551	35742273	0.93	29873766	0.836	28410481	0.7949	0.971
Marmoset	Cerebellum (n=2)	Cortez et al., 2014	ftp://ftp-trace.ncbi.nlm.nih.gov/sra/sra-instant/reads/ByRun/sra/SRR/SRR975/SRR975177/SRR975177.sra	100	29474916	27127725	0.92	22878776	0.843	21744037	0.8015	0.97
Marmoset	Heart (n=1)	Cortez et al., 2014	ftp://ftp-trace.ncbi.nlm.nih.gov/sra/sra-instant/reads/ByRun/sra/SRR/SRR975/SRR975178/SRR975178.sra	100	24859231	22993386	0.925	10979550	0.478	9822862	0.4272	0.984
Marmoset	Heart (n=2)	Cortez et al., 2014	ftp://ftp-trace.ncbi.nlm.nih.gov/sra/sra-instant/reads/ByRun/sra/SRR/SRR975/SRR975179/SRR975179.sra	100	30211556	27507700	0.911	19756929	0.718	17388050	0.6321	0.982
Marmoset	Kidney (n=1)	Cortez et al., 2014	ftp://ftp-trace.ncbi.nlm.nih.gov/sra/sra-instant/reads/ByRun/sra/SRR/SRR975/SRR975180/SRR975180.sra	100	24553329	22835038	0.93	18867572	0.826	17382297	0.7612	0.977
Marmoset	Kidney (n=2)	Cortez et al., 2014	ftp://ftp-trace.ncbi.nlm.nih.gov/sra/sra-instant/reads/ByRun/sra/SRR/SRR975/SRR975181/SRR975181.sra	100	24017790	22068454	0.919	18441811	0.836	16835897	0.7629	0.979
Marmoset	Liver (n=1)	Cortez et al., 2014	ftp://ftp-trace.ncbi.nlm.nih.gov/sra/sra-instant/reads/ByRun/sra/SRR/SRR975/SRR975182/SRR975182.sra	100	32192774	29934177	0.93	24204841	0.809	22687447	0.7579	0.977
Marmoset	Liver (n=2)	Cortez et al., 2014	ftp://ftp-trace.ncbi.nlm.nih.gov/sra/sra-instant/reads/ByRun/sra/SRR/SRR975/SRR975183/SRR975183.sra	100	47504110	43840256	0.923	38591315	0.88	36012068	0.8214	0.98
Mouse	Cerebral Cortex (n=1)	Uesaka et al., 2014	ftp://ftp.ddbj.nig.ac.jp/ddbj_database/dra/fastq/DRA000/DRA000860/DRX002695	100	76557221	72746201	0.95	66724119	0.917	61100809	0.8399	0.992
Mouse	Cerebral Cortex (n=2)	Uesaka et al., 2014	ftp://ftp.ddbj.nig.ac.jp/ddbj_database/dra/fastq/DRA000/DRA000860/DRX002696	100	76687574	72678857	0.948	63976355	0.88	58706145	0.8077	0.993
Mouse	Cerebral Cortex (n=3)	This manuscript	ftp://ftp.ddbj.nig.ac.jp/ddbj_database/dra/fastq/DRA003/DRA003227/DRX028555	50	190260665	176888419	0.93	165286797	0.934	149117432	0.843	0.99
Mouse	Cerebral Cortex (n=4)	This manuscript	ftp://ftp.ddbj.nig.ac.jp/ddbj_database/dra/fastq/DRA003/DRA003227/DRX028556	50	163175074	152258703	0.933	142266235	0.934	128385369	0.8432	0.992
Mouse	Cerebral Cortex (n=5)	Lin et al., 2014	ftp://ftp-trace.ncbi.nlm.nih.gov/sra/sra-instant/reads/ByRun/sra/SRR/SRR567/SRR567480/SRR567480.sra	100	155680801	141873780	0.911	127236073	0.897	115162949	0.8117	0.981
Mouse	Cerebral Cortex (n=6)	Lin et al., 2014	ftp://ftp-trace.ncbi.nlm.nih.gov/sra/sra-instant/reads/ByRun/sra/SRR/SRR567/SRR567481/SRR567481.sra	100	166188101	150895675	0.908	132383301	0.877	117518324	0.7788	0.982
Mouse	Cerebellum (n=1)	Uesaka et al., 2014	ftp://ftp.ddbj.nig.ac.jp/ddbj_database/dra/fastq/DRA000/DRA000860/DRX002697	50	220787053	192894809	0.874	181665861	0.942	163580348	0.848	0.988
Mouse	Cerebellum (n=2)	Uesaka et al., 2014	ftp://ftp.ddbj.nig.ac.jp/ddbj_database/dra/fastq/DRA000/DRA000860/DRX002698	50	238989445	207347311	0.868	195296960	0.942	175845744	0.8481	0.992
Mouse	Cerebellum (n=3)	Lin et al., 2014	ftp://ftp-trace.ncbi.nlm.nih.gov/sra/sra-instant/reads/ByRun/sra/SRR/SRR567/SRR567488/SRR567488.sra	100	150974801	132292186	0.876	118402104	0.895	108717401	0.8218	0.981
Mouse	Cerebellum (n=4)	Lin et al., 2014	ftp://ftp-trace.ncbi.nlm.nih.gov/sra/sra-instant/reads/ByRun/sra/SRR/SRR567/SRR567489/SRR567489.sra	100	144705041	130861596	0.904	115989016	0.886	106370671	0.8128	0.983
Mouse	Heart (n=1)	Uesaka et al., 2014	ftp://ftp.ddbj.nig.ac.jp/ddbj_database/dra/fastq/DRA000/DRA000860/DRX002699	50	233051369	201311951	0.864	190758663	0.948	144938073	0.72	0.992
Mouse	Heart (n=2)	Uesaka et al., 2014	ftp://ftp.ddbj.nig.ac.jp/ddbj_database/dra/fastq/DRA000/DRA000860/DRX002700	50	220364813	191584172	0.869	181603560	0.948	137960243	0.7201	0.993
Mouse	Heart (n=3)	Lin et al., 2014	ftp://ftp-trace.ncbi.nlm.nih.gov/sra/sra-instant/reads/ByRun/sra/SRR/SRR453/SRR453172/SRR453172.sra	76	39038956	35744773	0.916	31789795	0.889	24561362	0.6871	0.989
Mouse	Heart (n=4)	Lin et al., 2014	ftp://ftp-trace.ncbi.nlm.nih.gov/sra/sra-instant/reads/ByRun/sra/SRR/SRR453/SRR453173/SRR453173.sra	76	35570309	32289619	0.908	29860544	0.925	22419330	0.6943	0.989
Mouse	Heart (n=5)	Lin et al., 2014	ftp://ftp-trace.ncbi.nlm.nih.gov/sra/sra-instant/reads/ByRun/sra/SRR/SRR453/SRR453174/SRR453174.sra	76	41443334	37095579	0.895	33498158	0.903	25957233	0.6997	0.988
Mouse	Heart (n=6)	Lin et al., 2014	ftp://ftp-trace.ncbi.nlm.nih.gov/sra/sra-instant/reads/ByRun/sra/SRR/SRR453/SRR453175/SRR453175.sra	76	39528591	36550245	0.925	33135980	0.907	25432767	0.6958	0.987
Mouse	Kidney (n=1)	Lin et al., 2014	ftp://ftp-trace.ncbi.nlm.nih.gov/sra/sra-instant/reads/ByRun/sra/SRR/SRR453/SRR453144/SRR453144.sra	76	38866777	35914919	0.924	32299831	0.899	28323094	0.7886	0.979
Mouse	Kidney (n=2)	Lin et al., 2014	ftp://ftp-trace.ncbi.nlm.nih.gov/sra/sra-instant/reads/ByRun/sra/SRR/SRR453/SRR453145/SRR453145.sra	76	35536674	30938735	0.871	27067678	0.875	23919090	0.7731	0.981
Mouse	Kidney (n=3)	Lin et al., 2014	ftp://ftp-trace.ncbi.nlm.nih.gov/sra/sra-instant/reads/ByRun/sra/SRR/SRR453/SRR453146/SRR453146.sra	76	18788286	17593099	0.936	15529202	0.883	13917877	0.7911	0.983
Mouse	Kidney (n=4)	Lin et al., 2014	ftp://ftp-trace.ncbi.nlm.nih.gov/sra/sra-instant/reads/ByRun/sra/SRR/SRR453/SRR453147/SRR453147.sra	76	40542680	37987761	0.937	33682613	0.887	28461665	0.7492	0.971
Mouse	Kidney (n=5)	Lin et al., 2014	ftp://ftp-trace.ncbi.nlm.nih.gov/sra/sra-instant/reads/ByRun/sra/SRR/SRR453/SRR453148/SRR453148.sra	76	37408520	34593130	0.925	30951511	0.895	26019856	0.7522	0.973
Mouse	Kidney (n=6)	Lin et al., 2014	ftp://ftp-trace.ncbi.nlm.nih.gov/sra/sra-instant/reads/ByRun/sra/SRR/SRR453/SRR453149/SRR453149.sra	76	39936163	37392167	0.936	33458636	0.895	28460726	0.7611	0.971
Mouse	Liver (n=1)	Lin et al., 2014	ftp://ftp-trace.ncbi.nlm.nih.gov/sra/sra-instant/reads/ByRun/sra/SRR/SRR453/SRR453150/SRR453150.sra	76	30461949	28393959	0.932	25386926	0.894	21868110	0.7702	0.979
Mouse	Liver (n=2)	Lin et al., 2014	ftp://ftp-trace.ncbi.nlm.nih.gov/sra/sra-instant/reads/ByRun/sra/SRR/SRR453/SRR453151/SRR453151.sra	76	17894796	16716090	0.934	14865944	0.889	12922577	0.7731	0.984
Mouse	Liver (n=3)	Lin et al., 2014	ftp://ftp-trace.ncbi.nlm.nih.gov/sra/sra-instant/reads/ByRun/sra/SRR/SRR453/SRR453152/SRR453152.sra	76	31913472	28387634	0.89	25341851	0.893	21750682	0.7662	0.979
Mouse	Liver (n=4)	Lin et al., 2014	ftp://ftp-trace.ncbi.nlm.nih.gov/sra/sra-instant/reads/ByRun/sra/SRR/SRR453/SRR453153/SRR453153.sra	76	27549415	25736055	0.934	23322751	0.906	20147045	0.7828	0.975
Mouse	Liver (n=5)	Lin et al., 2014	ftp://ftp-trace.ncbi.nlm.nih.gov/sra/sra-instant/reads/ByRun/sra/SRR/SRR453/SRR453154/SRR453154.sra	76	24234923	22640190	0.934	20512191	0.906	17822001	0.7872	0.977
Mouse	Liver (n=6)	Lin et al., 2014	ftp://ftp-trace.ncbi.nlm.nih.gov/sra/sra-instant/reads/ByRun/sra/SRR/SRR453/SRR453155/SRR453155.sra	76	30633616	28280772	0.923	25566780	0.904	22038962	0.7793	0.974
Rat	Cerebral Cortex (n=1)	Cortez et al., 2014	ftp://ftp-trace.ncbi.nlm.nih.gov/sra/sra-instant/reads/ByRun/sra/SRR/SRR104/SRR1041766/SRR1041766.sra	100	28897182	26737835	0.925	24229865	0.906	21858844	0.8175	0.975
Rat	Cerebral Cortex (n=2)	Cortez et al., 2014	ftp://ftp-trace.ncbi.nlm.nih.gov/sra/sra-instant/reads/ByRun/sra/SRR/SRR104/SRR1041767/SRR1041767.sra	100	33437741	30823546	0.922	27985037	0.908	25946502	0.8418	0.979
Rat	Cerebellum (n=1)	Cortez et al., 2014	ftp://ftp-trace.ncbi.nlm.nih.gov/sra/sra-instant/reads/ByRun/sra/SRR/SRR104/SRR1041768/SRR1041768.sra	100	18342078	16972473	0.925	15365296	0.905	14233071	0.8386	0.967
Rat	Cerebellum (n=2)	Cortez et al., 2014	ftp://ftp-trace.ncbi.nlm.nih.gov/sra/sra-instant/reads/ByRun/sra/SRR/SRR104/SRR1041769/SRR1041769.sra	100	24967326	23169302	0.928	21135267	0.912	19706098	0.8505	0.972
Rat	Heart (n=1)	Cortez et al., 2014	ftp://ftp-trace.ncbi.nlm.nih.gov/sra/sra-instant/reads/ByRun/sra/SRR/SRR104/SRR1041770/SRR1041770.sra	100	26302354	24181347	0.919	21510417	0.89	20048125	0.8291	0.982
Rat	Heart (n=2)	Cortez et al., 2014	ftp://ftp-trace.ncbi.nlm.nih.gov/sra/sra-instant/reads/ByRun/sra/SRR/SRR104/SRR1041771/SRR1041771.sra	100	35058694	31991715	0.913	28556375	0.893	26185375	0.8185	0.978
Rat	Kidney (n=1)	Cortez et al., 2014	ftp://ftp-trace.ncbi.nlm.nih.gov/sra/sra-instant/reads/ByRun/sra/SRR/SRR104/SRR1041772/SRR1041772.sra	100	21810314	20225194	0.927	17749598	0.878	16392406	0.8105	0.98
Rat	Kidney (n=2)	Cortez et al., 2014	ftp://ftp-trace.ncbi.nlm.nih.gov/sra/sra-instant/reads/ByRun/sra/SRR/SRR104/SRR1041773/SRR1041773.sra	100	36549711	33844963	0.926	30416117	0.899	27617209	0.816	0.983
Rat	Liver (n=1)	Cortez et al., 2014	ftp://ftp-trace.ncbi.nlm.nih.gov/sra/sra-instant/reads/ByRun/sra/SRR/SRR104/SRR1041774/SRR1041774.sra	100	23597799	21791604	0.923	19699548	0.904	17821199	0.8178	0.993
Rat	Liver (n=2)	Cortez et al., 2014	ftp://ftp-trace.ncbi.nlm.nih.gov/sra/sra-instant/reads/ByRun/sra/SRR/SRR104/SRR1041775/SRR1041775.sra	100	26289552	24233756	0.922	21289707	0.879	19026214	0.7851	0.992
					6009943425	5441030724		4906726034		4276933806		0.975027
	a Total number of raw reads
	b The number of preprocessed reads
	c The percentage of preprocessed reads in the raw reads
	d The number of mapped reads
	e The percentage of mapped reads in the valid reads
	f The number of uniquely mapped reads
	g The percentage of uniquely mapped reads in the valid reads
	h The percentage of mapped reads strandness of which were found to be consist with the strand of annotated transcripts
