# Supplementary material for: Evolutionary acquisition of promoter-associated non-coding RNA (pancRNA) repertoires diversifies species-dependent gene activation mechanisms in mammals
Source: BMC Genomics. 2017 Apr 7;18:285. doi: 10.1186/s12864-017-3662-1 (PMC5383967; doi:10.1186/s12864-017-3662-1)
Supplement: Supplementary file 2 — Mouse ENCODE ChIP-seq data used in this study. (XLS 28 kb) [file 12864_2017_3662_MOESM2_ESM.xls]

## Sheet: Supplemental Table S1
Table S2. Mouse ENCODE ChIP-seq data used in this study.
Tissue	Antibody	URL
Cortex	H3K4me1	http://hgdownload.cse.ucsc.edu/goldenPath/mm9/encodeDCC/wgEncodeLicrHistone/wgEncodeLicrHistoneCortexH3k4me1MAdult8wksC57bl6StdAlnRep1.bam
Cortex	H3K4me3	http://hgdownload.cse.ucsc.edu/goldenPath/mm9/encodeDCC/wgEncodeLicrHistone/wgEncodeLicrHistoneCortexH3k4me3MAdult8wksC57bl6StdAlnRep1.bam
Cortex	H3K27ac	http://hgdownload.cse.ucsc.edu/goldenPath/mm9/encodeDCC/wgEncodeLicrHistone/wgEncodeLicrHistoneCortexH3k27acMAdult8wksC57bl6StdAlnRep1.bam
Cerebellum	H3K4me1	http://hgdownload.cse.ucsc.edu/goldenPath/mm9/encodeDCC/wgEncodeLicrHistone/wgEncodeLicrHistoneCbellumH3k4me1MAdult8wksC57bl6StdAlnRep1.bam
Cerebellum	H3K4me3	http://hgdownload.cse.ucsc.edu/goldenPath/mm9/encodeDCC/wgEncodeLicrHistone/wgEncodeLicrHistoneCbellumH3k4me3MAdult8wksC57bl6StdAlnRep1.bam
Cerebellum	H3K27ac	http://hgdownload.cse.ucsc.edu/goldenPath/mm9/encodeDCC/wgEncodeLicrHistone/wgEncodeLicrHistoneCbellumH3k27acMAdult8wksC57bl6StdAlnRep1.bam
Heart	H3K4me1	http://hgdownload.cse.ucsc.edu/goldenPath/mm9/encodeDCC/wgEncodeLicrHistone/wgEncodeLicrHistoneHeartH3k4me1MAdult8wksC57bl6StdAlnRep1.bam
Heart	H3K4me3	http://hgdownload.cse.ucsc.edu/goldenPath/mm9/encodeDCC/wgEncodeLicrHistone/wgEncodeLicrHistoneHeartH3k4me3MAdult8wksC57bl6StdAlnRep1.bam
Heart	H3K27ac	http://hgdownload.cse.ucsc.edu/goldenPath/mm9/encodeDCC/wgEncodeLicrHistone/wgEncodeLicrHistoneHeartH3k27acMAdult8wksC57bl6StdAlnRep1.bam
Kidney	H3K4me1	http://hgdownload.cse.ucsc.edu/goldenPath/mm9/encodeDCC/wgEncodeLicrHistone/wgEncodeLicrHistoneKidneyH3k4me1MAdult8wksC57bl6StdAlnRep1.bam
Kidney	H3K4me3	http://hgdownload.cse.ucsc.edu/goldenPath/mm9/encodeDCC/wgEncodeLicrHistone/wgEncodeLicrHistoneKidneyH3k4me3MAdult8wksC57bl6StdAlnRep1.bam
Kidney	H3K27ac	http://hgdownload.cse.ucsc.edu/goldenPath/mm9/encodeDCC/wgEncodeLicrHistone/wgEncodeLicrHistoneKidneyH3k27acMAdult8wksC57bl6StdAlnRep1.bam
Liver	H3K4me1	http://hgdownload.cse.ucsc.edu/goldenPath/mm9/encodeDCC/wgEncodeLicrHistone/wgEncodeLicrHistoneLiverH3k4me1MAdult8wksC57bl6StdAlnRep1.bam
Liver	H3K4me3	http://hgdownload.cse.ucsc.edu/goldenPath/mm9/encodeDCC/wgEncodeLicrHistone/wgEncodeLicrHistoneLiverH3k4me3MAdult8wksC57bl6StdAlnRep1.bam
Liver	H3K27ac	http://hgdownload.cse.ucsc.edu/goldenPath/mm9/encodeDCC/wgEncodeLicrHistone/wgEncodeLicrHistoneLiverH3k27acMAdult8wksC57bl6StdAlnRep1.bam
