# Supplementary material for: Evolutionary acquisition of promoter-associated non-coding RNA (pancRNA) repertoires diversifies species-dependent gene activation mechanisms in mammals
Source: BMC Genomics. 2017 Apr 7;18:285. doi: 10.1186/s12864-017-3662-1 (PMC5383967; doi:10.1186/s12864-017-3662-1)
Supplement: Supplementary file 7 — The percentages of promoter regions overlapping with CpG islands. (XLS 36 kb) [file 12864_2017_3662_MOESM7_ESM.xls]

## Sheet: Supplemental Table S3
	Table S3. The percentages of promoter regions overlapping with CpG islands.
	Species	All genesa	pancRNA-partnered genesb	pancRNA-lacking genesc
	Chimp	0.580766	0.619473	0.489481
	Macaque	0.386738	0.49884	0.294215
	Marmoset	0.501001	0.668136	0.398664
	Mouse	0.457752	0.525859	0.293551
	Rat	0.413332	0.596185	0.292966
	a The percentage of the CpG-island-bearing genes in all of the protein-coding genes
	b The percentage of the CpG-island-bearing genes in the pancRNA-partnered genes
	c The percentage of the CpG-island-bearing genes in the pancRNA-lacking genes
