# Supplementary material for: Evolutionary acquisition of promoter-associated non-coding RNA (pancRNA) repertoires diversifies species-dependent gene activation mechanisms in mammals
Source: BMC Genomics. 2017 Apr 7;18:285. doi: 10.1186/s12864-017-3662-1 (PMC5383967; doi:10.1186/s12864-017-3662-1)
Supplement: Supplementary file 9 — Exclusivity of C-rich and G-rich motifs at the immediately upstream regions of TSS of pancRNA-partnered genes. (XLS 27 kb) [file 12864_2017_3662_MOESM9_ESM.xls]

## Sheet: Supplemental Table S4
	Table S4. Exclusivity of C-rich and G-rich motifs at the immediately upstream regions of TSS of pancRNA-partnered genes
	Species	C-rich and G-rich motifs in C-rich and/or G-rich motifsa
	Chimp	0.217
	Macaque	0.0963
	Marmoset	0.168
	Mouse	0.215
	Rat	0.125
	a The percentages of pancRNA-partnered genes of which promoter regions contain both C-rich and G-rich motifs in those of which promoter regions contain C-rich and/or G-rich motifs
