# Supplementary material for: Evolutionary acquisition of promoter-associated non-coding RNA (pancRNA) repertoires diversifies species-dependent gene activation mechanisms in mammals
Source: BMC Genomics. 2017 Apr 7;18:285. doi: 10.1186/s12864-017-3662-1 (PMC5383967; doi:10.1186/s12864-017-3662-1)
Supplement: Supplementary file 12 — Species-specific pancRNA-partnered genes. (XLS 64 kb) [file 12864_2017_3662_MOESM12_ESM.xls]

## Sheet: Supplemental Table S5
Table S5. Species-specific pancRNA-partnered genes
Chimpanzee		Macaque		Marmoset		Mouse		Rat
ENSPTRG00000000348	LOC746089	ENSMMUG00000000821	OR52W1	ENSCJAG00000000089	SLC17A7	ENSMUSG00000000183	Fgf6	ENSRNOG00000000047	Cd82
ENSPTRG00000000423	EYA3	ENSMMUG00000000945	PROSC	ENSCJAG00000000334	RERE	ENSMUSG00000000263	Glra1	ENSRNOG00000000633	Rhobtb1
ENSPTRG00000000996	FRRS1	ENSMMUG00000001248	F13A1	ENSCJAG00000000703	CST11	ENSMUSG00000000881	Dlg3	ENSRNOG00000000694	Dao
ENSPTRG00000001007	CDC14A	ENSMMUG00000001272	CEL	ENSCJAG00000000839	NDUFV1	ENSMUSG00000001225	Slc26a3	ENSRNOG00000001011	Fam101a
ENSPTRG00000001146	NGF_PANTR	ENSMMUG00000001291	LOC721411	ENSCJAG00000001082	SUCNR1	ENSMUSG00000001333	Sync	ENSRNOG00000001198	Fam222a
ENSPTRG00000001225	GJA8	ENSMMUG00000001620	GPR50	ENSCJAG00000001316	MLEC	ENSMUSG00000001440	Kpnb1	ENSRNOG00000001296	P2rx7
ENSPTRG00000001661	LYAM1_PANTR	ENSMMUG00000001632	LOC719346	ENSCJAG00000001871	PLEKHF1	ENSMUSG00000003644	Rps6ka1	ENSRNOG00000001599	Rwdd2b
ENSPTRG00000001844	ELF3	ENSMMUG00000002257	POLR3E	ENSCJAG00000002052	CEP170B	ENSMUSG00000004651	Tyr	ENSRNOG00000001691	Cldn14
ENSPTRG00000001919	IL24	ENSMMUG00000002553	Q9TTU8_MACMU	ENSCJAG00000002232	PRSS45	ENSMUSG00000005871	Apc	ENSRNOG00000001821	Adipoq
ENSPTRG00000002097	CAPN9	ENSMMUG00000002883	NDST4	ENSCJAG00000002550	BATF2	ENSMUSG00000006134	Crkl	ENSRNOG00000002272	Lnx1
ENSPTRG00000002338	SLC39A12	ENSMMUG00000002951	PI15	ENSCJAG00000003127	NMI	ENSMUSG00000008136	Fhl2	ENSRNOG00000002782	Epgn
ENSPTRG00000002570	HKDC1	ENSMMUG00000003191	KIRREL	ENSCJAG00000003524	INTU	ENSMUSG00000008734	Gprc5b	ENSRNOG00000002879	Psen2
ENSPTRG00000002702	WAPAL	ENSMMUG00000003262	PCCB	ENSCJAG00000004112	NEK10	ENSMUSG00000009900	Wnt3a	ENSRNOG00000002974	Cdx4
ENSPTRG00000002826	HPSE2	ENSMMUG00000003479	FRMD7	ENSCJAG00000004120	TREML2	ENSMUSG00000012428	Steap4	ENSRNOG00000003563	Blmh
ENSPTRG00000002943	GPAM	ENSMMUG00000003541	LOC703939	ENSCJAG00000004837	CBR4	ENSMUSG00000013033	Lphn1	ENSRNOG00000005871	Il1rn
ENSPTRG00000003053	CLRN3	ENSMMUG00000004010	SLC14A2	ENSCJAG00000005140	SLC25A43	ENSMUSG00000013415	Igf2bp1	ENSRNOG00000006302	Gclc
ENSPTRG00000003422	LDHC	ENSMMUG00000004263	RPS6KL1	ENSCJAG00000005237	NCF2	ENSMUSG00000013846	St3gal1	ENSRNOG00000006919	Clvs1
ENSPTRG00000003498	EHF_PANTR	ENSMMUG00000004352	IQCF1	ENSCJAG00000005864	S100A9	ENSMUSG00000018983	E2f2	ENSRNOG00000007174	Utp11l
ENSPTRG00000003794	SLC3A2	ENSMMUG00000004713	LOC715315	ENSCJAG00000005978	NRSN1	ENSMUSG00000019699	Akt3	ENSRNOG00000007495	Smpx
ENSPTRG00000004086	MOGAT2	ENSMMUG00000005066	PPEF1	ENSCJAG00000006351	SYNE3	ENSMUSG00000019772	Vip	ENSRNOG00000008474	Acox3
ENSPTRG00000004109	LOC100608161	ENSMMUG00000006113	LOC696940	ENSCJAG00000006461	DENND1A	ENSMUSG00000019841	Rev3l	ENSRNOG00000008543	Pdlim2
ENSPTRG00000004126	PCF11	ENSMMUG00000006183	LOC704166	ENSCJAG00000006659	LAX1	ENSMUSG00000019929	Dcn	ENSRNOG00000008802	Dnajc11
ENSPTRG00000004498	GLB1L3	ENSMMUG00000006354	INSIG2	ENSCJAG00000006718	HTATIP2	ENSMUSG00000020009	Ifngr1	ENSRNOG00000009347	Arhgap25
ENSPTRG00000004835	PDZRN4	ENSMMUG00000006589	ZNF648	ENSCJAG00000006844	CSRP3	ENSMUSG00000020014	Gm872	ENSRNOG00000009912	Fgr
ENSPTRG00000005574	LRRC43	ENSMMUG00000007065	MUSK	ENSCJAG00000007251	CLCA2	ENSMUSG00000020067	Mypn	ENSRNOG00000010233	Cald1
ENSPTRG00000005849	SPERT	ENSMMUG00000007581	CPLX4	ENSCJAG00000007623	CRTAM	ENSMUSG00000020096	Tbata	ENSRNOG00000010454	Ccno
ENSPTRG00000006001	PCCA	ENSMMUG00000008004	TYOBP_MACMU	ENSCJAG00000008446	TEX35	ENSMUSG00000020173	Cobl	ENSRNOG00000011413	Scp2
ENSPTRG00000006424	RHOJ	ENSMMUG00000008439	ST18	ENSCJAG00000009018	RABGAP1L	ENSMUSG00000020599	Rgs9	ENSRNOG00000011528	Alg14
ENSPTRG00000006463	PLEK2	ENSMMUG00000009692	LOC718873	ENSCJAG00000009369	DNAJC5B	ENSMUSG00000020912	Krt12	ENSRNOG00000012521	Shisa2
ENSPTRG00000006698	BDKRB2	ENSMMUG00000009695	BTBD10	ENSCJAG00000009819	TMC5	ENSMUSG00000021125	Arg2	ENSRNOG00000012876	Slc6a13
ENSPTRG00000006859	Q6J9M1_PANTR	ENSMMUG00000010169	RTTN	ENSCJAG00000010468	CD300LG	ENSMUSG00000021179	BC002230	ENSRNOG00000012956	Tgm2
ENSPTRG00000007124	MYO1E	ENSMMUG00000010472	AQP8	ENSCJAG00000010573	UBE2D1	ENSMUSG00000021298	Gpr132	ENSRNOG00000013559	Ttll13
ENSPTRG00000007215	ITGA11	ENSMMUG00000010519	LOC711561	ENSCJAG00000010717	LRRC16A	ENSMUSG00000021500	Ddx46	ENSRNOG00000015306	Slc9a4
ENSPTRG00000007407	SLC28A1	ENSMMUG00000010927	TNFAIP6	ENSCJAG00000011186	PRSS16	ENSMUSG00000021622	Ckmt2	ENSRNOG00000015331	Gdf3
ENSPTRG00000007482	MCTP2	ENSMMUG00000011800	MYSM1	ENSCJAG00000011598	MARE	ENSMUSG00000021684	Pde8b	ENSRNOG00000016348	Tat
ENSPTRG00000007810	LOC453949	ENSMMUG00000011801	CHST9	ENSCJAG00000012444	IGFBP5	ENSMUSG00000021816	Ppp3cb	ENSRNOG00000016798	Pla2g2f
ENSPTRG00000008106	NOD2	ENSMMUG00000012027	OCA2	ENSCJAG00000012467	DENND2C	ENSMUSG00000022209	Dhrs2	ENSRNOG00000016870	Pcif1
ENSPTRG00000008126	SLC6A2	ENSMMUG00000012266	C9orf174	ENSCJAG00000013071	IL13	ENSMUSG00000022235	Cmbl	ENSRNOG00000018484	Plk3
ENSPTRG00000008283	NFAT5	ENSMMUG00000012309	PGPEP1L	ENSCJAG00000013083	IL4	ENSMUSG00000022292	Rrm2b	ENSRNOG00000018497	Olr48
ENSPTRG00000008417	ATP2C2	ENSMMUG00000012378	PADI3	ENSCJAG00000014026	KCNN1	ENSMUSG00000022464	Slc38a4	ENSRNOG00000018746	Slc30a5
ENSPTRG00000008505	LOC454401	ENSMMUG00000013525	PLAC1L	ENSCJAG00000014229	CLDN1	ENSMUSG00000022538	Lsg1	ENSRNOG00000019381	Eri3
ENSPTRG00000009244	ARL4D	ENSMMUG00000014451	ASXL3	ENSCJAG00000014416	SLC25A35	ENSMUSG00000022607	Ptk2	ENSRNOG00000019511	Mrps18a
ENSPTRG00000009675	RNF157	ENSMMUG00000014640	Q4G413_MACMU	ENSCJAG00000014672	ETV5	ENSMUSG00000022708	Zbtb20	ENSRNOG00000020196	Scgb1a1
ENSPTRG00000010028	SMAD4	ENSMMUG00000014647	GPBP1	ENSCJAG00000014723	RASSF3	ENSMUSG00000022769	Sdf2l1	ENSRNOG00000022244	Olr1462
ENSPTRG00000010295	CREB3L3	ENSMMUG00000014810	SDR16C5	ENSCJAG00000014778	PRSS27	ENSMUSG00000024032	Tff1	ENSRNOG00000023100	Tctex1d1
ENSPTRG00000011609	SNTG2	ENSMMUG00000014812	LOC713422	ENSCJAG00000015050	CCL16	ENSMUSG00000024049	Myom1	ENSRNOG00000026573	Ophn1
ENSPTRG00000011656	LOC745055	ENSMMUG00000014988	LY6D	ENSCJAG00000015129	PSMD7	ENSMUSG00000024497	Pou4f3	ENSRNOG00000028627	Hmcn1
ENSPTRG00000011900	LOC459212	ENSMMUG00000015418	SLC25A20	ENSCJAG00000015617	DNMT3B	ENSMUSG00000024581	Napg	ENSRNOG00000028908	Eppin
ENSPTRG00000012110	LOC742221	ENSMMUG00000015484	STYK1	ENSCJAG00000017427	IL12RB2	ENSMUSG00000024621	Csf1r	ENSRNOG00000028930	Dab2
ENSPTRG00000012265	CNGA3	ENSMMUG00000015545	ZDHHC4	ENSCJAG00000017525	INO80B	ENSMUSG00000024926	Kat5	ENSRNOG00000032183	Scmh1
ENSPTRG00000012299	IL1R1	ENSMMUG00000015903	Q9BDC4_MACMU	ENSCJAG00000017612	MTR	ENSMUSG00000025017	Pik3ap1	ENSRNOG00000033195	A1cf
ENSPTRG00000012399	STEAP3	ENSMMUG00000016037	BANF2	ENSCJAG00000017716	CYP1A2	ENSMUSG00000025213	Kazald1	ENSRNOG00000040122	Myoz1
ENSPTRG00000012416	CLASP1	ENSMMUG00000016580	SELE	ENSCJAG00000018203	DCLK1	ENSMUSG00000025240	Sacm1l	ENSRNOG00000042950	Slc5a9
ENSPTRG00000012624	MYO3B	ENSMMUG00000016858	LIPK	ENSCJAG00000018325	TSNAX	ENSMUSG00000025577	Cbx2	ENSRNOG00000043381	Cyth1
ENSPTRG00000012741	HIBCH	ENSMMUG00000017106	POU6F2	ENSCJAG00000018615	CWH43	ENSMUSG00000025860	Xiap	ENSRNOG00000048035	Spata4
ENSPTRG00000012861	CRYGB	ENSMMUG00000017217	EIF3G	ENSCJAG00000018940	TECTB	ENSMUSG00000025872	Thoc3
ENSPTRG00000012875	LOC459913	ENSMMUG00000017510	B6EYU6_MACMU	ENSCJAG00000019084	TTC1	ENSMUSG00000026322	Htr4
ENSPTRG00000013294	SLC24A3	ENSMMUG00000018298	KLRD1_MACMU	ENSCJAG00000019417	GABRP	ENSMUSG00000026349	Ccnt2
ENSPTRG00000013399	CDK5RAP1	ENSMMUG00000018487	KLHL30	ENSCJAG00000019690	CHRNA2	ENSMUSG00000026434	Nucks1
ENSPTRG00000013466	LOC469932	ENSMMUG00000018725	MDM1	ENSCJAG00000019954	PDE4DIP	ENSMUSG00000026532	Spna1
ENSPTRG00000013536	WFD12_PANTR	ENSMMUG00000019040	HSD17B13	ENSCJAG00000020579	CPQ	ENSMUSG00000026697	Myoc
ENSPTRG00000013895	HLCS	ENSMMUG00000019304	Q8MJ12_MACMU	ENSCJAG00000020877	IL22RA1	ENSMUSG00000026812	Tsc1
ENSPTRG00000014478	PNPLA5	ENSMMUG00000019637	LOC713433	ENSCJAG00000020914	LYPLA2	ENSMUSG00000026987	Baz2b
ENSPTRG00000014625	ATG7	ENSMMUG00000019835	CD5L	ENSCJAG00000020943	DCTN4	ENSMUSG00000027104	Atf2
ENSPTRG00000014739	DCLK3	ENSMMUG00000020019	LOC718439	ENSCJAG00000020985	CD74	ENSMUSG00000027193	Api5
ENSPTRG00000015643	KCNMB3	ENSMMUG00000020083	TESK2	ENSCJAG00000021810	NPY2R	ENSMUSG00000027291	Vps39
ENSPTRG00000016146	ADAMTS3	ENSMMUG00000020245	CALCB	ENSCJAG00000022085	THRSP	ENSMUSG00000027530	Fabp12
ENSPTRG00000016167	AREG	ENSMMUG00000020502	KCNN2			ENSMUSG00000027559	Car3
ENSPTRG00000016229	HPSE	ENSMMUG00000020586	SERPINA12			ENSMUSG00000027598	Itch
ENSPTRG00000016317	BANK1	ENSMMUG00000021412	RNF128			ENSMUSG00000028156	Eif4e
ENSPTRG00000016496	PRMT10	ENSMMUG00000022696	SRI			ENSMUSG00000028164	Manba
ENSPTRG00000016580	ANXA10	ENSMMUG00000023071	SPATA24			ENSMUSG00000028403	Zdhhc21
ENSPTRG00000017301	TMEM173	ENSMMUG00000023116	LDB2			ENSMUSG00000028519	Dab1
ENSPTRG00000017414	CAMK2A	ENSMMUG00000023405	OTOP3			ENSMUSG00000028525	Pde4b
ENSPTRG00000017434	SLC36A1	ENSMMUG00000023463	MAEL			ENSMUSG00000028556	Dock7
ENSPTRG00000017461	HAVCR2	ENSMMUG00000023688	Q6H2Y1_MACMU			ENSMUSG00000028635	Edn2
ENSPTRG00000017545	CPEB4	ENSMMUG00000029101	DPEP3			ENSMUSG00000028653	Trit1
ENSPTRG00000017549	DRD1	ENSMMUG00000030358	CHRNA9			ENSMUSG00000028707	Dmbx1
ENSPTRG00000018262	CRISP2	ENSMMUG00000031415	LOC709223			ENSMUSG00000028759	Hp1bp3
ENSPTRG00000018410	SPACA1					ENSMUSG00000028763	Hspg2
ENSPTRG00000018640	IL20RA					ENSMUSG00000028871	Rspo1
ENSPTRG00000019091	TXNDC3					ENSMUSG00000029095	Ablim2
ENSPTRG00000019696	CPA1					ENSMUSG00000029309	Sparcl1
ENSPTRG00000019785	T2R38_PANTR					ENSMUSG00000029334	Prkg2
ENSPTRG00000020090	DOCK5					ENSMUSG00000030020	Prickle2
ENSPTRG00000020191	ZMAT4					ENSMUSG00000030207	8430419L09Rik
ENSPTRG00000020302	TRIM55					ENSMUSG00000030643	Rab30
ENSPTRG00000020393	ATP6V0D2					ENSMUSG00000030701	Plekhb1
ENSPTRG00000020426	GEM					ENSMUSG00000030724	Cd19
ENSPTRG00000020602	WISP1					ENSMUSG00000031093	Dock11
ENSPTRG00000021325	PTGS1					ENSMUSG00000031095	Cul4b
ENSPTRG00000021476	EXOSC2					ENSMUSG00000031144	Syp
ENSPTRG00000021908	BMP15					ENSMUSG00000031293	Rs1
ENSPTRG00000022058	TBX22					ENSMUSG00000031382	Asb11
ENSPTRG00000022070	POF1B					ENSMUSG00000031557	Plekha2
ENSPTRG00000022330	Q8HZD4_PANTR					ENSMUSG00000031561	Tenm3
ENSPTRG00000023277	NECAP1					ENSMUSG00000031596	Slc7a2
ENSPTRG00000023384	DAPK1					ENSMUSG00000031688	Pou4f2
ENSPTRG00000023473	DCX					ENSMUSG00000031758	Cdyl2
ENSPTRG00000024123	CLPSL2					ENSMUSG00000032281	Acsbg1
ENSPTRG00000028634	CTXN3					ENSMUSG00000032343	Impg1
ENSPTRG00000030928	KRT40					ENSMUSG00000032496	Ltf
ENSPTRG00000040959	PAQR5					ENSMUSG00000032570	Atp2c1
						ENSMUSG00000032712	2810474O19Rik
						ENSMUSG00000033061	Resp18
						ENSMUSG00000033256	Shf
						ENSMUSG00000033543	Gtf2a2
						ENSMUSG00000033653	Vps8
						ENSMUSG00000033793	Atp6v1h
						ENSMUSG00000034135	Sik3
						ENSMUSG00000034467	Dynlrb2
						ENSMUSG00000034472	Rasd2
						ENSMUSG00000034610	Zcchc11
						ENSMUSG00000035121	Neil2
						ENSMUSG00000035239	Neu3
						ENSMUSG00000035476	Tab3
						ENSMUSG00000036112	Metap2
						ENSMUSG00000036257	Pnpla8
						ENSMUSG00000036617	Etl4
						ENSMUSG00000036856	Wnt4
						ENSMUSG00000036873	2410004B18Rik
						ENSMUSG00000037605	Lphn3
						ENSMUSG00000037622	Wdtc1
						ENSMUSG00000037762	Slc16a9
						ENSMUSG00000037833	Sh2d4b
						ENSMUSG00000037946	Fgd3
						ENSMUSG00000038305	Spats2l
						ENSMUSG00000038357	Camp
						ENSMUSG00000038622	Med30
						ENSMUSG00000038784	Cnot4
						ENSMUSG00000039033	Tasp1
						ENSMUSG00000039488	Cntn5
						ENSMUSG00000039578	Fam190a
						ENSMUSG00000039639	Kcne1
						ENSMUSG00000039748	Exo1
						ENSMUSG00000039943	Plcb4
						ENSMUSG00000040219	Ttc12
						ENSMUSG00000040363	Bcor
						ENSMUSG00000040640	Erc2
						ENSMUSG00000040675	Mthfd1l
						ENSMUSG00000040717	Il17rd
						ENSMUSG00000040761	Spen
						ENSMUSG00000040852	Plekhh2
						ENSMUSG00000041020	Mtap7d2
						ENSMUSG00000041248	Kcnj1
						ENSMUSG00000041565	L3mbtl4
						ENSMUSG00000042104	Uggt2
						ENSMUSG00000042195	Slc35f2
						ENSMUSG00000042268	Slc26a9
						ENSMUSG00000042596	Tfap2d
						ENSMUSG00000042717	Ppp1r3a
						ENSMUSG00000042816	Gpr151
						ENSMUSG00000043456	Zfp536
						ENSMUSG00000043535	Setx
						ENSMUSG00000044186	Nkx2-6
						ENSMUSG00000044286	Olfr221
						ENSMUSG00000044338	Aplnr
						ENSMUSG00000044912	Syt16
						ENSMUSG00000045083	Lingo2
						ENSMUSG00000046008	Pnlip
						ENSMUSG00000046152	Fut10
						ENSMUSG00000046159	Chrm3
						ENSMUSG00000046169	Adamts6
						ENSMUSG00000046572	Zfp518b
						ENSMUSG00000046856	Gpr1
						ENSMUSG00000046916	Myct1
						ENSMUSG00000046961	Gpr156
						ENSMUSG00000047259	Mc4r
						ENSMUSG00000047261	Gap43
						ENSMUSG00000047539	Fbxo28
						ENSMUSG00000048070	Pirt
						ENSMUSG00000048897	Zfp710
						ENSMUSG00000049001	Ndnf
						ENSMUSG00000049409	Prokr1
						ENSMUSG00000049744	Arhgap15
						ENSMUSG00000049804	Armcx4
						ENSMUSG00000049878	Rlf
						ENSMUSG00000050272	Dscam
						ENSMUSG00000050310	Rictor
						ENSMUSG00000051344	Plekhm3
						ENSMUSG00000051359	Ncald
						ENSMUSG00000052026	Slc6a7
						ENSMUSG00000052234	Epx
						ENSMUSG00000052572	Dlg2
						ENSMUSG00000052707	Tnrc6a
						ENSMUSG00000052928	Ctif
						ENSMUSG00000053004	Hrh1
						ENSMUSG00000053580	Tanc2
						ENSMUSG00000055760	Gemin6
						ENSMUSG00000055761	Nkain3
						ENSMUSG00000056174	Col8a2
						ENSMUSG00000056458	Stk30
						ENSMUSG00000056737	Capg
						ENSMUSG00000056752	Dnahc9
						ENSMUSG00000057337	Chst3
						ENSMUSG00000057719	Sh3rf2
						ENSMUSG00000057816	1700007G11Rik
						ENSMUSG00000060261	Gtf2i
						ENSMUSG00000061186	Sfmbt2
						ENSMUSG00000061650	Med9
						ENSMUSG00000061802	Armc4
						ENSMUSG00000062515	Fabp4
						ENSMUSG00000063334	Krr1
						ENSMUSG00000063446	E130309F12Rik
						ENSMUSG00000064115	Cadm2
						ENSMUSG00000066197	Gpr139
						ENSMUSG00000066755	Tnfsf18
						ENSMUSG00000067522	Olfr76
						ENSMUSG00000067524	Olfr1428
						ENSMUSG00000067724	Gbx1
						ENSMUSG00000070577	Gm572
						ENSMUSG00000070823	Gm1043
						ENSMUSG00000072625	Gdf2
						ENSMUSG00000073102	Ccdc164
						ENSMUSG00000073176	Zfp449
						ENSMUSG00000074653	Lrrc31
						ENSMUSG00000075327	Zbtb2
						ENSMUSG00000078907	Fam186b
						ENSMUSG00000079177	4930417G10Rik
						ENSMUSG00000087247	Fam150a
